# Supplementary material for: Vertical transmission of African-lineage Zika virus through the fetal membranes in a rhesus macaque (Macaca mulatta) model
Source: PLoS Pathog. 2023 Aug 7;19(8):e1011274. doi: 10.1371/journal.ppat.1011274 (PMC10434957; doi:10.1371/journal.ppat.1011274)
Supplement: S1 Data — (XLSX) [file ppat.1011274.s021.xlsx]

## Sheet: Plaque data
	plaque assay data		units are PFU/mL		Below limit of detection =bLOD
	14-2	14-4	14-3	14-1	07-2'
Extraembryonic coelomic fluid	215000	23000000		8500	10000
Amniotic fluid	bLOD	320000	75000	bLOD

## Sheet: fluid PCR data
	RT-qPCR fluid data (copies/mL)			Below limit of detection =bLOD
		07-2'	07-3	07-4	07-1	14-2	14-4	14-3	14-1
	Extraembryonic coelomic fluid	bLOD	1035.67	bLOD	bLOD	336000	33866668	220666672	18419.2
	amniotic fluid	bLOD	bLOD	bLOD	297.217	1358.33	6756667	329833	487.456
		07-2	07-3	07-4	07-1	14-2	14-4		14-3	14-1
	Extraembryonic coelomic fluid	bLOD	1035.67	bLOD	bLOD	336000	33866668		220666672	18419.2
	Amniotic fluid	bLOD	bLOD	bLOD	297.217	1358.33	6.75667e+06		329833	487.456
	CSF	bLOD	bLOD	bLOD	bLOD	599.333	610000000		1497711230	bLOD
	Umbilical cord blood		17102.5		bLOD		262764704		10794999800

## Sheet: fetal tissue viral loads PCR
	bLOD= below limit of detection
	07-2	07-3	07-4	07-1	14-2	14-4	14-3	14-1
Fetal Brain	bLOD	bLOD	bLOD	bLOD	bLOD	4475305	10392992	bLOD
Fetal Eye	bLOD	bLOD	bLOD	bLOD	bLOD	6.91036e+06	30949324	bLOD
Fetal Forelimb	bLOD	bLOD	bLOD	bLOD	70.7766	8.38591e+06	47242064	bLOD
Fetal Liver	bLOD	bLOD	bLOD	bLOD	200.266	1.49924e+06	9146341	bLOD
Fetal Chest	bLOD	bLOD	bLOD	bLOD	bLOD	2.39618e+06	48573112	bLOD
Umbilical cord

## Sheet: PRNT data
	14-5 0 dpi	14-5 27 dpi	07-2 0 dpi	07-2 27 dpi	14-4 0 dpi	14-4 14 dpi	07-4 0 dpi	07-4 28 dpi	14-3 0 dpi	14-3 14 dpi	14-2 0 dpi	14-2 14 dpi	07-3 0 dpi	07-3 28 dpi	07-1 0 dpi	07-1 28 dpi	14-1 0 dpi	14-1 28 dpi	03-1 d0	03-1d3	06-1 d0	06-11 d6	10-1 d0	10-1 d10
0.4
0.7
1	55.7522	61.0619	0	100	0	100	0	100	0	100	0	98.2301	0	100	0	100	0	100	0	0	0	0	0	88
1.3	32.7434	16.8142	0	98.2301	0	98.2301	0	100	0	100	0	98.2301	0	100	0	100	0	100	0	0	0	0	0	83
1.6	15.0442	9.73451	0	100	0	100	0	98.4	0	100	0	98.2301	0	100	0	100	0	100	0	0	0	0	0	83
1.9	4.42478	0	0	96.4602	0	92.9204	0	98.4	0	98.4	0	96.4602	0	100	0	100	0	98.4	0	0	0	0	0	71
2.2	0	0	0	98.2301	0	91.1504	0	95.2	0	96.8	0	91.1504	0	91.1504	0	100	0	96.8	0	0	0	0	0	56
2.5	0	0	0	84.0708	0	85.8407	0	96.8	0	96.8	0	84.0708	0	91.1504	0	100	0	92	0	0	0	0	0	46
2.8	0	0	0	80.531	0	71.6814	0	88.8	0	92	0	71.6814	0	64.6018	0	96.8	0	69.6	0	0	0	0	0	32
3.1	0	0	0	62.8319	0	62.8319	0	76	0	90.4	0	64.6018	0	62.8319	0	93.6	0	76	0	0	0	0	0	17
3.4	0	0	0	45.1327	0	38.0531	0	53.6	0	76	0	18.5841	0	59.292	0	76	0	45.6	0	0	0	0	0	0
3.7	0	0	0	46.9027	0	32.7434	0	18.4	0	69.6	0	11.5044	0	43.3628	0	56.8	0	31.2	0	0	0	0	0	0
4.01	0	0	0	27.4336	0	11.5044	0	7.2	0	47.2	0	13.2743	0	41.5929	0	44	0	4	0	0	0	0	0	0
4.31	0	0	0	16.8142	0	0	0	18.4	0	32.8	0	4.42478	0	29.2035	0	5.6	0	0	0	0	0	0	0	0

## Sheet: hormone data
E2 data
	30/7-C3	30/7-C1	30/7-C1B	30/7-C2	07-2	07-4	07-3	07-1	30/14-C2	30/14-C3	30/14-C4	30/14-C1	14-2	14-4	14-3	14-1
dpi
0	31.5	56.34	64.94	26.72	57.23	39.56	37.01	31.52	63.18	34.13	24.85	64.42	19.44	16.32	84.73	105.6
2	37.65	59.48			23.08	26.24	35.32	15.89				49.6
3	29.19	53.61	64.15	41.87	22.77	26.93	35.72	45.92	52.75	94.51		43.88	17.97	14.24	68.13	60.55
4	30.21	59.83	58.64	44.93	18.88	30.04	42.49	47.83	48.95	179.2	40.6	39.14		18.18	63.49	67.56
5	34.9	69.22	58.55	46.42	22.34	22.26	64.19	74.35	44.55	191.2	48.89	52.66	21.51	23.76	58.56	65.29
6	32.36	104.9	53.85	54.06	22.61	23.8	84	92.14	38.81	184.1	64.46	71.1	20.89	21.52		63.4
7	35.42		38.94	62.96	23.3	28.36	103.2	82.15		189.4	73.29	86.73	31.37	44.07	46.94	50.93
P4 data
dpi	30/7-C3	30/7-C1	30/7-C1B	30/7-C2	07-2	07-4	07-3	07-1	30/14-C2	30/14-C3	30/14-C4	30/14-C1	14-2	14-4	14-3	14-1
0	8.19	10.18	4.61	4.42	6.72	6.75	5.31	1.7	15.86	2.56	5.71	9.03	4.94	3.44	3.82	13.69
2	6.22	14.1			5.33	5.08	4.04	2.26				7.15
3	3.96	11.06	10.76	1.59	4.26	4.29	4.38	2.79	13.79	0.998		6.42	5	2.37	5.1	15.89
4	5.53	12.72	11.46	1.63	3.67	5.6	2.52	1.37	10.47	0.737	2.65	5.12		1.71	4.77	12.44
5	4.49	18	16.34	1.61	3.64	6.68	4.92	2.31	15.95	0.576	3.01	2.55	5.62	0.952	4.47	12.19
6	4.8	6.99	17.04	0.834	4.33	9.21	6.79	0.913	5.52	0.388	4.23	1.58	5.92	1.05		12.55
7	2.8		13.15	0.899	2	8.15	4.25	3.11		0.541	1.71	1.84	4.7	0.913	6.17	11.15
14 dpi data
E2 data
dpi
dpi	30/14-C2	30/14-C3	30/14-C4	30/14-C1	14-2	14-4	14-3	14-1
0	63.18	34.13	24.85	64.42	19.44	16.32	84.73	105.6
2				49.6
3	52.75	94.51		43.88	17.97	14.24	68.13	60.55
4	48.95	179.2	40.6	39.14		18.18	63.49	67.56
5	44.55	191.2	48.89	52.66	21.51	23.76	58.56	65.29
6	38.81	184.1	64.46	71.1	20.89	21.52		63.4
7		189.4	73.29	86.73	31.37	44.07	46.94	50.93
8	67.49			82.54
9
10					63	78.85	95.14	175.3
11		124.7	101
12				77.65
13	228.4
14		48.41	112.2	133	53.86	101	141.7	150.5
P4 data
dpi	30/14-C2	30/14-C3	30/14-C4	30/14-C1	14-2	14-4	14-3	14-1
0	15.86	2.56	5.71	9.03	4.94	3.44	3.82	13.69
2				7.15
3	13.79	0.998		6.42	5	2.37	5.1	15.89
4	10.47	0.737	2.65	5.12		1.71	4.77	12.44
5	15.95	0.576	3.01	2.55	5.62	0.952	4.47	12.19
6	5.52	0.388	4.23	1.58	5.92	1.05		12.55
7		0.541	1.71	1.84	4.7	0.913	6.17	11.15
8	2.27			1.91
9
10					3.36	1.05	2.59	7.02
11		0.489	0.581
12				0.501
13	1.17
14		0.31	2.35	0.356	0.902	0.978	3.2	2.23

## Sheet: plasma viremia
dpi	LOD	07-2	07-1	07-4	07-3	14-1	14-2	14-3	14-1	14-5	03-1	06-1	10-1	09-1
0		bLOD	bLOD	bLOD	bLOD	bLOD	bLOD	bLOD	bLOD	bLOD	bLOD	bLOD	bLOD	bLOD
1
2		227.267	bLOD	339.322	152.773
3		15687.5	125.633	52341.7	23934.7	9208.33	921.854	1583.25	108325	bLOD	61433.3	4530.78	18289.7	578.1
4		112783		2.07833e+06	701450	36400	99666.7	11020.8	958000	bLOD		90844.9	155292
5		157557	2757.5	3.24333e+06	863167	74091.7	2145000	1081.17	98228.8	bLOD		12772.6
6		7565		92608.3	23058.3	8578.95	2.26667e+06		2606.67	bLOD		415		1398.5
7		4409.17	50316.7	910.833	1710.08	221.5	13176.7	bLOD	6175	bLOD			1892.23	bLOD
8		bLOD		333.75	2426.67					bLOD
9
10			2493.75			254.417	2346.67	bLOD	3185.83				469.196
11
12
13				bLOD
14		bLOD	bLOD			bLOD	bLOD	bLOD	bLOD	bLOD				bLOD
15	150				bLOD					bLOD
