# Supplementary material for: Vertical transmission of African-lineage Zika virus through the fetal membranes in a rhesus macaque (Macaca mulatta) model
Source: PLoS Pathog. 2023 Aug 7;19(8):e1011274. doi: 10.1371/journal.ppat.1011274 (PMC10434957; doi:10.1371/journal.ppat.1011274)
Supplement: S1 Table — (XLSX) [file ppat.1011274.s022.xlsx]

## Sheet: Sheet2
Pregnancy ID	Cohort	Inoculation type	treatment gestational age (days)	days post infection of pregnancy termination	pregnancy termination gestational age (days)	Sex of Fetus	terminal for dam?
03-1	perfusion	ZIKV DAK- 10^4 PFU	29	3	32	not determined	yes
06-1	perfusion	ZIKV DAK- 10^4 PFU	30	6	36	not determined	yes
09-1	perfusion	ZIKV DAK- 10^4 PFU	33	9	42	not determined	yes
10-1	perfusion	ZIKV DAK- 10^4 PFU	29	10	39	not determined	yes
07-1	fetectomy	ZIKV DAK- 10^4 PFU	30	7	37	Female	no
07-2	fetectomy	ZIKV DAK- 10^4 PFU	29	7	36	Female	no
07-3	fetectomy	ZIKV DAK- 10^4 PFU	30	7	37	Female	no
07-4	fetectomy	ZIKV DAK- 10^4 PFU	30	7	37	Female	no
14-1	fetectomy	ZIKV DAK- 10^4 PFU	29	14	43	Male	no
14-2	fetectomy	ZIKV DAK- 10^4 PFU	28	14	42	Male	yes
14-3	fetectomy	ZIKV DAK- 10^4 PFU	29	14	43	Male	yes
14-4	fetectomy	ZIKV DAK- 10^4 PFU	32	14	46	Female	yes
14-5	excluded	ZIKV DAK- 10^4 PFU	30	14	44	Female	no
30/7-C1	control for 7 dpi	PBS	30	7	37	Male	no
30/7-C1B	control for 7 dpi	PBS	30	7	37	Male	yes
30/7-C2	control for 7 dpi	PBS	30	7	37	Female	yes
30/7-C3	control for 7 dpi	PBS	32	7	38	Male	no
30/14-C1	control for 14 dpi	PBS	30	14	44	Female	no
30/14-C2	control for 14 dpi	PBS	30	15	45	Female	no
30/14-C3	control for 14 dpi	PBS	31	14	45	not determined	no
30/14-C4	control for 14 dpi	PBS	30	14	44	Female	no
