# Supplementary material for: Vertical transmission of African-lineage Zika virus through the fetal membranes in a rhesus macaque (Macaca mulatta) model
Source: PLoS Pathog. 2023 Aug 7;19(8):e1011274. doi: 10.1371/journal.ppat.1011274 (PMC10434957; doi:10.1371/journal.ppat.1011274)
Supplement: S2 Table — (XLSX) [file ppat.1011274.s023.xlsx]

## Sheet: Sheet1
Treatment Group	Pregnancy	Gestational age (days)	State of placenta overall	Chronic Villitis	acute infarction	remote infarction	Early maternal decidual vasculitis	Multifocal maternal decidual vasculitis	additional comments
mock 7 dpi	30/7-C2	37	Grey	No	No	No	Yes	No
	30/7-C3	38	Grey	No	No	No	No	No
	30/7-C1 averaged	37	Normal	No	No	No	No	No
ZIKV-DAK 7 dpi	07-02	36	Normal	No	No	No	No	No
	07-01	37	Normal	No	No	No	No	Yes
	07-04	37	Normal	No	No	No	Yes	No
	07-03	37	Normal	No	No	No	No	No
mock 14 dpi	30/14-C1	44	Normal	No	No	No	No	No
	30/14-C2	45	Normal	No	No	No	No	No
	30/14-C3	45	Grey	No	No	No	No	No
	30/14-C4	44	Normal	Yes	Yes	No	No	No
ZIKV-DAK 14 dpi	14-2	42	Abnormal	No	Yes	No	No	Yes	Lines of Zahn present
	14-3	43	Grey	No	Yes	No	No	No
	14-1	43	Grey	No	No	No	No	No	Veins are inflamed, but not arteries
	14-4	46	Abnormal	No	Yes	Yes	Yes	No	1mm remote infarction in each disc and 1 mm acute in primary
total instances in mock				1	1	0	1	0
total instances in ZIKV				0	3	1	2	2
