# Supplementary material for: Vertical transmission of African-lineage Zika virus through the fetal membranes in a rhesus macaque (Macaca mulatta) model
Source: PLoS Pathog. 2023 Aug 7;19(8):e1011274. doi: 10.1371/journal.ppat.1011274 (PMC10434957; doi:10.1371/journal.ppat.1011274)
Supplement: S3 Table — (XLSX) [file ppat.1011274.s024.xlsx]

## Sheet: Sheet1
Antibody	source	catalogue #	host, type	Concentration used
anti Zika virus NS2B	Genetex	gtx13308	rabbit polyclonal	1.15 ug/ml
anti cd163 clone EDHu-1	Genetex	gtx 42365	mouse monoclonal	4 ug/ml
anti cd163 clone EDHu-1	Novus	NB110-40686	mouse monoclonal	5 ug/ml
anti cytokeratin clone CAM5.2	Sigma Aldrich	452M-9	mouse monoclonal	1.562 ug/ml
anti vimentin clone RV202	BD Pharmingen	bd550513	mouse monoclonal	1 ug/ml
Goat anti-Rabbit IgG (H+L) Highly Cross-Adsorbed Secondary Antibody, Alexa Fluor™ Plus 594	Invitrogen	A32740	goat polyclonal	2 ug/ml
Goat anti-Mouse IgG (H+L) Highly Cross-Adsorbed Secondary Antibody, Alexa Fluor™ Plus 647	Invitrogen	A32728	goat polyclonal	2 ug/ml
mouse IgG2 kappa	Invitrogen	14-4714-82	mouse isotype	1.562 ug/ml
mose IgG1	Santa Cruz	sc3877	mouse isotype	4 ug/ml and 5 ug/ml
rabbit IgG	Invitrogen	31235	rabbit isotype	1.15 ug/ml
